# Supplementary material for: Duration-dependent effects of water-only fasting on blood lipids: a systematic review, meta-analysis, and threshold meta-regression
Source: Front Nutr. 2026 Apr 1;13:1772246. doi: 10.3389/fnut.2026.1772246 (PMC13079636; doi:10.3389/fnut.2026.1772246)
Supplement: Supplementary Figure S1 — Risk of bias summary for randomized controlled trials assessed using the RoB 2 tool. [file Supplementary_File_1.zip]

Archive with 5 entries (5 files):
- Supplementary Materials/Supplementary Figure S1.png
- Supplementary Materials/Supplementary Figure S2.png
- Supplementary Materials/Supplementary Table S1.docx
- Supplementary Materials/Supplementary Table S2.docx
- Supplementary Materials/Supplementary_Data.xlsx
