# Supplementary material for: Duration-dependent effects of water-only fasting on blood lipids: a systematic review, meta-analysis, and threshold meta-regression
Source: Front Nutr. 2026 Apr 1;13:1772246. doi: 10.3389/fnut.2026.1772246 (PMC13079636; doi:10.3389/fnut.2026.1772246)
Supplement: Supplementary Figure S1 — Risk of bias summary for randomized controlled trials assessed using the RoB 2 tool. [file Supplementary_File_1.zip › Supplementary Materials/Supplementary_Data.xlsx]

## Sheet: Sayfa1
HDL
Study_ID	Author_year	Sub_analysis	UNIT	NUMBER OF PARTICIPANTS INCLUDED IN THE ANALYSIS	Country	Study_Design	Sample_size	Population	Fasting Duration	Fasting Protocol	Pre_mean	Pre_SD	Post_mean	Post_SD	PRE_Mean±SD	POST_Mean±SD	PRE_Mean±SE	POST_Mean±SE	Change (Mean±SD)	PRE_Median (interquartile range)	POST_Median (interquartile range)	PRE_Mean (lower bound, upper bound)	POST_Mean(lower bound, upper bound)
33	Gabriel et al. (2022)	HDL (high-densitylipoprotein)	mmol/L	38	United States of America	a single-arm, open-label, observational study	38 (7 male and 31 females)	non-diabetic, overweight and obese participants, males and females aged 40–70 years The median (IQR) age was [60 (52, 65) years] with a body mass index (BMI) between 25–40 kg/m2 and fasting glucose <7 mmol/L and/or hemoglobin A1c <7%.	at least 10 consecutive days [FAST LENGHT median (IQR)14 (13, 19)]	water-only fasting										1.29 (1.04,1.62)	1.15 (0.96,1.30)
51	Horne et al. (2013)	HDL-C (mg/dL)_ fast the first day(n=16)	mg/dL	16	USA	randomized cross-over trial	20 female/ 10 male	Apparently-healthy volunteers, age: 43.6 ± 13.5 years (range: 19.5–64.4 years); Fasting day first (n = 16), Fed day first (n = 14)	24 hours	24-hour period (water-only fasting) /24-hour period (ad libitum control)	54.4	12.1	57.4	12.1
51	Horne et al. (2013)	HDL-C(mg/dL)_change while fasting (n=30)	mg/dL	30	USA	randomized cross-over trial	20 female/ 10 male	Apparently-healthy volunteers, age: 43.6 ± 13.5 years (range: 19.5–64.4 years); Fasting day first (n = 16), Fed day first (n = 14)	24 hours	24-hour period (water-only fasting) /24-hour period (ad libitum control)	55.9	14.3							3,7 ± 5,3
57	Jiang et al. (2021)	HDL (mmol/L)	mmol/L	41	China	prospective single-arm clinical trial	41 (17 male / 24 female)	subjects were healthy and within the normal weight range	5 day	water‐only fast	1.56	0.37	1.38	0.33
58	Jørgensen et al. (2015)	Plasma HDL-cholesterol (mmol/l)_	mmol/L	18	Denmark	Prospective clinical study	39 (21 SGA/ 18 AGA)	young healthy white men	36 Hours	Fasting (Water was allowed ad libitum. Smokers were allowed to use a 10 mg Nicorette inhaler )	1.13	0.27					1.13±0.07	1.15±0.07
104	Snel et al. (2012)	HDL, mmol/l	mmol/L	12	The Netherlands	randomized, controlled, crossover intervention study	12 male	healthy Caucasian males between 18 and 30 years (mean 22 years), had a body mass index (BMI) ranging from 20–25 (mean 22.5) and had fasting serum glucose levels below 6.1 mmol/l	60 hours	prolonged fasting							1.42±0.08	1.25±0.07
173	Fang et al. (2021)	High- density lipoprotein cholesterol, HDL-C (mmol/L)_NORMAL_ERKEK_N=7	mmol/L	7	China	longitudinal study	31 (11 male, 20 female)	aged from 27 to 67 years	7 days	water only fasting							1.183[0.063]	0.931[0.057]
173	Fang et al. (2021)	High- density lipoprotein cholesterol, HDL-C (mmol/L)_NORMAL_KADIN_N=10	mmol/L	10	China	longitudinal study	31 (11 male, 20 female)	aged from 27 to 67 years	7 days	water only fasting							1.278[0.050]	1.240[0.045]
173	Fang et al. (2021)	High- density lipoprotein cholesterol, HDL-C (mmol/L)_DÜŞÜK_ERKEK_N=4	mmol/L	4	China	longitudinal study	31 (11 male, 20 female)	aged from 27 to 67 years	7 days	water only fasting							0.938[0.033]	0.793[0.067]
173	Fang et al. (2021)	High- density lipoprotein cholesterol, HDL-C (mmol/L)_DÜŞÜK_KADIN_N=1	mmol/L	1	China	longitudinal study	31 (11 male, 20 female)	aged from 27 to 67 years	7 days	water only fasting							1.010[0.000]	1.450[0.000]
336	Arner et al. (2003)	HDL-C (mmol/L)	mmol/L	7	Sweden	prospective single-arm experimental study	7 (3 male, 4 female)	healthy outpatient volunteers (ages 31± 2)	48 hours	water-only fasting							1.40±0.11	1.57±0.13
327	Dai et al. (2022)	HDL-C: high-density lipoprotein cholesterol (mmol/L)	mmol/L	13	China	prospective single-arm experimental human study	13 male	13 male participants had a mean age of 39.6 ± 7.9 (range 28–55) years, mean weight of 72.1 ± 11.9 (range 54.2–92.2) kg, a mean body mass index of 24.6 ± 3.5 (range 19.2–31.9)	10 days	prolonged fasting					1.14±0.27	0.97±0.22
328	Scharf et al. (2022)	HDL, mg/dL	mg/dL	26	USA	a prospective, single-center study	26 (6 male, 20 female)	overweight/obese non-diabetic participants	at least 10 consecutive days(median 17 days)	water-only fasting					49.3 (12.6)	43.6 (9.3)
330	Mojto et al. (2018)	high-density lipoprotein, HDL (mmol/l)	mmol/L	10	Slovakia	Prospective single-arm interventional clinical study	10 (5 male, 5 female)	five men, the mean age 46.4 years (range 31–58 years) and five women, the mean age 53.6 years (range 44–63 years)	11 day	water-only fasting					1.468±0.09	1.164±0.08
331	Moser et al. (2021)	HDL (mg/dL)	mg/dL	20	Austria	a single center, cross-over controlled clinical trial	20 (13 male, 7 female)	adults with type 1 diabetes (mean ± SD age of 35±11years)	36 hours (başlangıç 12 saat açlık post değeri 36 saat açlık aldım)	prolonged fasting					73 ± 18	71 ± 20
338	Rhodes et al. (2023)	HDL cholesterol (mg/dL)	mg/dL	20	California	rigorously controlled pilot clinical study	20 (male = 10; female = 10)	young healthy participants (age, 27.5 ± 4.35 y)	36 hours	prolonged fasting					66.1 ± 16.8	67.7 ± 15.1
341	Yang et al. (2021)	HDL-C (mmol/L)	mmol/L	13	China	prospective within-subject experimental human study	13 male	healthy volunteers (with ages ranging from 28 to 55 years, with a mean age of 39.62 ± 8.13 years)	10 days	prolonged fasting					1.1±0.3	1.0±0.2
346	Quiroz-Olguín et al. (2025)	high-density lipoprotein cholesterol; HDL-C (mg/dl)	mg/dL	11	Mexico	a proof of concept study	11 (7 male, 4 female)	volunteers with a median age of 43 (40-56)	72 hours	fasting (no water and food for three days)										24.1 (17.3-38.2)	20.6 (16.6-29.9)
347	Commissati et al. (2025)	HDL cholesterol (mg/dL)_N = 19	mg/dL	19	Australia (HEALTH CENTER:United States)	prospective single-arm interventional experimental human study	20 (9 male, 11 female)	middle-aged volunteers (mean age: 52.2 ± 11.8 years; BMI: 28.8 ± 6.4 kg/m2)	10 days (mean duration: 9.8 ± 3.1 days)	prolonged fasting	56.8	19.2	47.8	12.3
359	Rubio-Aliaga et al. (2011)	HDL (mg/dl)	mg/dl	10	Scotland	single-arm, repeated-measures experimental study	10 (3 male, 7 female)	A small and heterogeneous group of human volunteers (3 males, 7 females) covering a wide range of BMI (18.5–39.7 kg/m2), ages (25–56 years) and fasting glucose levels (86–119 mg/dl)	36 hours	prolonged fasting					48.52 ± 7.93	48.6 ± 9.47
372	oni & Hendrikx (1980)	HDL cholesterol	mmol/L	10	Belgium		20		48 hours (ilk ölçüm 16. hour 2. ölçüm 48. hour)	prolonged fasting	0.92	0.197	0.81	0.192
364	Sävendahl & Underwood (1999)	HDL cholesterol	mmol/L	10	Sweden	Single-arm, within-subject experimental study	10 (6 male, 4 female)	10 nonobese (93±124% of ideal body weight), healthy adults (6 men, 4 women, 21±38 y old)	7 days	water-only fasting + one daily multivitamin with minerals tablet							1.39± 0.20	1.32± 0.08
365	Shpilberg et al. (1990)	HDL (mg/dl)	mg/dl	16	Israel	single-group, within-subject experimental intervention study	16 male	Sixteen male subjects [18-21 years, maximal oxygen consumption (Vo .... ) = 59.2 ml, kg- 1. min- 1 + SEM 5.6]	81 hours	prolonged, complete food deprivation combined with physical effort							45.4±12.5	70.9±11.8
366	Thampy (1995)	HDL (mg/dl)	mg/dl	36	USA	prospective, single-arm, within-subject experimental study	36 (17 male, 19 female)	36 lean adults, 19 females and 17 males of mean body mass index 24.3f0.4 kg m-’,	7-21 days	water-only fasting							47±2	45± 2(7 DAY) 44±2 (14 DAY) 50±3 (21 DAY)
367	Sanchetee et al. (2020)	HDL (mg/dl)	mg/dl	110	India	prospective study	110 (27 male, 83 female)	A total of 110 subjects (M: 27, F: 83) in the age range of 13-86 years (average 50.2 years)	3-30 days (short fast: 3-7 days = 72; prolong fast: >7 days = 38) [72 subjects did short fasting (average 3.4 days), 38 did prolong fasting (average 10.1 days)]	water-only fasting					48.3±12.2	45.7±12.6
369	Pilis et al. (2023)	HDL (mg/dl)_rest	mg/dl	16	Poland	prospective, single-arm, within-subject experimental intervention study	16 male	16 apparently healthy male vol unteers, aged 53.38 ± 13.73 years, who were white col lar workers	8 days	water-only fasting					52.63 ± 8.97	53.56 ± 8.70
369	Pilis et al. (2023)	HDL (mg/dl)_exercise	mg/dl	16	Poland	prospective, single-arm, within-subject experimental intervention study	16 male	16 apparently healthy male vol unteers, aged 53.38 ± 13.73 years, who were white col lar workers	8 days	water-only fasting					57.38 ± 9.96	58.56 ± 10.01
373	Fainaru & Schafer (2000)_FASTING DAY 3	HDL	mg/dl	12	Israel	observational study	12 (8 male, 4 female)	12 Physicians, about to begin a hunger strike, were divided into four groups: normolipidemic non-obese men (group 1:4 male), two moderately obese men and two men with type IV hyperlipidemia (group 2: 4 male), healthy non-obese women (group 3: 2 female), and healthy non-obese women on oral contraceptives (group 4: 2 female); aged=25-59	3-5 days	prolonged fasting	41.83	9.04	40.83	7.41
373	Fainaru & Schafer (2000)_FASTING DAY 5	HDL	mg/dl	6	Israel	observational study	6 (4 male, 2 female)	12 Physicians, about to begin a hunger strike, were divided into four groups: normolipidemic non-obese men (group 1:4 male), two moderately obese men and two men with type IV hyperlipidemia (group 2: 4 male), healthy non-obese women (group 3: 2 female), and healthy non-obese women on oral contraceptives (group 4: 2 female); aged=25-59	3-5 days	prolonged fasting	41.17	7.44	36.00	6.84
392	Nuttall et al. (2020)	HDL cholesterol	mmol/L	7	USA	A randomized crossover study	7 male	Seven males with T2DM	72 hours	prolonged fasting							1.0 ± 0.10	0.9 ± 0.10
406	Gonzalez & Cooke (2022)	HDL	mg/dl	25	Michigan, USA	a randomized controlled crossover design	25 (14 male, 11 female)	Twenty-five healthy young adults (14 M and 11 F, age of 23 ± 3 yr, height of 176 ± 16 cm, weight of 76 ± 16 kg, body mass index (BMI) of 24 ± 4 kg/m2, and body surface area (BSA) of 1.9 ± 0.2 m2)	24 hours	fasted					58.8 ± 18.9	56.2 ± 20.3
411	Pietzner et al. (2024)	HDL	mmol/L	12	Germany	a prospective longitudinal interventional study	12 (7 male, 5 female)	twelve apparently healthy non-smoking participants of mainly (all but one) white-European ancestry (exclusion criteria: any known disease and percent body fat below 15% for females and 12% for males)	7 days	water-only fast					1.4 (0.43)	1.23 (0.38)
417	Sang et al. (2023)	HDL	mmol/L	46	China	a prospective longitudinal single-arm interventional study	46	46 obese volunteers	7 days	water-only fast												1.35 (1.05, 1.64)	1.24 (0.97, 1.51)
LDL
Study_ID	Author_year	Sub_analysis	UNIT	NUMBER OF PARTICIPANTS INCLUDED IN THE ANALYSIS	Country	Study_Design	Sample_size	Population	Fasting Duration	Fasting Protocol	Pre_mean	Pre_SD	Post_mean	Post_SD	PRE_Mean±SD	POST_Mean±SD	PRE_Mean±SE	POST_Mean±SE	Change (Mean±SD)	PRE_Median (interquartile range)	POST_Median (interquartile range)	PRE_Mean (lower bound, upper bound)	POST_Mean(lower bound, upper bound)
33	Gabriel et al. (2022)	LDL(low-densitylipoprotein),	mmol/L	38	United States of America	a single-arm, open-label, observational study	38 (7 male and 31 females)	non-diabetic, overweight and obese participants, males and females aged 40–70 years The median (IQR) age was [60 (52, 65) years] with a body mass index (BMI) between 25–40 kg/m2 and fasting glucose <7 mmol/L and/or hemoglobin A1c <7%.	at least 10 consecutive days [FAST LENGHT median (IQR)14 (13, 19)]	water-only fasting										3.17 (2.51,3.76)	3.28 (2.65,3.89)
51	Horne et al. (2013)	LDL-C(mg/dL)_change while fasting (n=30)	mg/dL	30	USA	randomized cross-over trial	20 female/ 10 male	Apparently-healthy volunteers, age: 43.6 ± 13.5 years (range: 19.5–64.4 years); Fasting day first (n = 16), Fed day first (n = 14)	24 hours	24-hour period (water-only fasting) /24-hour period (ad libitum control)	103.8	33.8							23,1 ± 35,1
57	Jiang et al. (2021)	LDL (mmol/L)	mmol/L	41	China	prospective single-arm clinical trial	41 (17 male / 24 female)	subjects were healthy and within the normal weight range	5 day	water‐only fast	3.65	0.96	5.33	1.16
58	Jørgensen et al. (2015)	Plasma LDL-cholesterol (mmol/l)	mmol/L	18	Denmark	Prospective clinical study	39 (21 SGA/ 18 AGA)	young healthy white men	36 Hours	Fasting (Water was allowed ad libitum. Smokers were allowed to use a 10 mg Nicorette inhaler )	2.7	0.6					2.69±0.15	2.78±0.15
104	Snel et al. (2012)	LDL, mmol/l	mmol/L	12	The Netherlands	randomized, controlled, crossover intervention study	12 male	healthy Caucasian males between 18 and 30 years (mean 22 years), had a body mass index (BMI) ranging from 20–25 (mean 22.5) and had fasting serum glucose levels below 6.1 mmol/l	60 hours	prolonged fasting							2.38±0.15	2.58±0.19
173	Fang et al. (2021)	Low- density lipoprotein cholesterol, LDL-C (mmol/L)_NORMAL_ERKEK_N=5	mmol/L	5	China	longitudinal study	31 (11 male, 20 female)	aged from 27 to 67 years	7 days	water only fasting							2.752[0.147]	4.510[0.470]
173	Fang et al. (2021)	Low- density lipoprotein cholesterol, LDL-C (mmol/L)_NORMAL_KADIN_N=13	mmol/L	13	China	longitudinal study	31 (11 male, 20 female)	aged from 27 to 67 years	7 days	water only fasting							2.322[0.141]	3.766[0.221]
173	Fang et al. (2021)	Low- density lipoprotein cholesterol, LDL-C (mmol/L)_YÜKSEK_ERKEK_N=5	mmol/L	5	China	longitudinal study	31 (11 male, 20 female)	aged from 27 to 67 years	7 days	water only fasting							4.244[0.367]	6.946[0.525]
173	Fang et al. (2021)	Low- density lipoprotein cholesterol, LDL-C (mmol/L)_YÜKSEK_KADIN_N=6	mmol/L	6	China	longitudinal study	31 (11 male, 20 female)	aged from 27 to 67 years	7 days	water only fasting							3.750[0.087]	5.700[0.290]
327	Dai et al. (2022)	LDL-C: Low-density lipoprotein cholesterol (mmol/L)	mmol/L	13	China	prospective single-arm experimental human study	13 male	13 male participants had a mean age of 39.6 ± 7.9 (range 28–55) years, mean weight of 72.1 ± 11.9 (range 54.2–92.2) kg, a mean body mass index of 24.6 ± 3.5 (range 19.2–31.9)	10 days	prolonged fasting					3.67±0.85	5.05±1.05
328	Scharf et al. (2022)	LDL, mg/dL	mg/dL	26	USA	a prospective, single-center study	26 (6 male, 20 female)	overweight/obese non-diabetic participants	at least 10 consecutive days(median 17 days)	water-only fasting					135.0 (34.8)	139.0 (49.6)
330	Mojto et al. (2018)	low-density lipoprotein, LDL (mmol/l)	mmol/L	10	Slovakia	Prospective single-arm interventional clinical study	10 (5 male, 5 female)	five men, the mean age 46.4 years (range 31–58 years) and five women, the mean age 53.6 years (range 44–63 years)	11 day	water-only fasting					4.437±0.41	4.925±0.48
331	Moser et al. (2021)	LDL (mg/dL)	mg/dL	20	Austria	a single center, cross-over controlled clinical trial	20 (13 male, 7 female)	adults with type 1 diabetes (mean ± SD age of 35±11years)	36 hours (başlangıç 12 saat açlık post değeri 36 saat açlık aldım)	prolonged fasting					102 ± 34	109 ± 32
338	Rhodes et al. (2023)	LDL cholesterol (mg/dL)	mg/dL	20	California	rigorously controlled pilot clinical study	20 (male = 10; female = 10)	young healthy participants (age, 27.5 ± 4.35 y)	36 hours	prolonged fasting					77.5 ± 27	85.8 ± 25.1
341	Yang et al. (2021)	LDL-C (mmol/L)	mmol/L	13	China	prospective within-subject experimental human study	13 male	healthy volunteers (with ages ranging from 28 to 55 years, with a mean age of 39.62 ± 8.13 years)	10 days	prolonged fasting					3.6±1.0	5.1±1.1
346	Quiroz-Olguín et al. (2025)	low-density lipoprotein cholesterol; LDL-C (mg/dl)	mg/dL	11	Mexico	a proof of concept study	11 (7 male, 4 female)	volunteers with a median age of 43 (40-56)	72 hours	fasting (no water and food for three days)										109.2 (95.1-126.8)	131 (111-160.8)
347	Commissati et al. (2025)	LDL cholesterol (mg/dL)_N = 19	mg/dL	19	Australia (HEALTH CENTER:United States)	prospective single-arm interventional experimental human study	20 (9 male, 11 female)	middle-aged volunteers (mean age: 52.2 ± 11.8 years; BMI: 28.8 ± 6.4 kg/m2)	10 days (mean duration: 9.8 ± 3.1 days)	prolonged fasting	108.4	37.4	131.6	55.5
359	Rubio-Aliaga et al. (2011)	LDL (mg/dl)	mg/dl	10	Scotland	single-arm, repeated-measures experimental study	10 (3 male, 7 female)	A small and heterogeneous group of human volunteers (3 males, 7 females) covering a wide range of BMI (18.5–39.7 kg/m2), ages (25–56 years) and fasting glucose levels (86–119 mg/dl)	36 hours	prolonged fasting					93.35 ± 18.57	98.8 ± 17.72
371	Savendahl et al. (1997)	LDL (mg/dl)	mg/dl	10	Carolina, USA	prospective, single-arm, within-subject experimental study	10 (6 male, 4 female)	Healthy, nonsmoking volunteers between 21and 38 y of age and weigh ing 93-124% of ideal body weight were studied.	7 days	prolonged fasting							126 ± 8 mg/dL = 3.3 ± 0.2 (mmol/L)	188 ± 19 mg/dL= 4.9 ± 0.5 (mmol/L)
364	Sävendahl & Underwood (1999)	LDL-C (mmol/L)	mmol/L	10	Sweden	Single-arm, within-subject experimental study	10 (6 male, 4 female)	10 nonobese (93±124% of ideal body weight), healthy adults (6 men, 4 women, 21±38 y old)	7 days	water-only fasting + one daily multivitamin with minerals tablet							2.95± 0.21	4.90 ±0.36
365	Shpilberg et al. (1990)	LDL (mg/dl)	mg/dl	16	Israel	single-group, within-subject experimental intervention study	16 male	Sixteen male subjects [18-21 years, maximal oxygen consumption (Vo .... ) = 59.2 ml, kg- 1. min- 1 + SEM 5.6]	81 hours	prolonged, complete food deprivation combined with physical effort							89.1±18.9	79.8±20.9
367	Sanchetee et al. (2020)	LDL (mg/dl)	mg/dl	110	India	prospective study	110 (27 male, 83 female)	A total of 110 subjects (M: 27, F: 83) in the age range of 13-86 years (average 50.2 years)	3-30 days (short fast: 3-7 days = 72; prolong fast: >7 days = 38) [72 subjects did short fasting (average 3.4 days), 38 did prolong fasting (average 10.1 days)]	water-only fasting					132.8±37.8	132.8±37.8
369	Pilis et al. (2023)	LDL (mg/dl)_rest	mg/dl	16	Poland	prospective, single-arm, within-subject experimental intervention study	16 male	16 apparently healthy male vol unteers, aged 53.38 ± 13.73 years, who were white col lar workers	8 days	water-only fasting					146.9 ± 51.6	148.4 ± 66.4
369	Pilis et al. (2023)	LDL (mg/dl)_exercise	mg/dl	16	Poland	prospective, single-arm, within-subject experimental intervention study	16 male	16 apparently healthy male vol unteers, aged 53.38 ± 13.73 years, who were white col lar workers	8 days	water-only fasting					160.1 ± 53.0	156.28 ± 66.9
373	Fainaru & Schafer (2000)_FASTING DAY 3	LDL (mg/dl)	mg/dl	12	Israel	observational study	12 (8 male, 4 female)	12 Physicians, about to begin a hunger strike, were divided into four groups: normolipidemic non-obese men (group 1:4 male), two moderately obese men and two men with type IV hyperlipidemia (group 2: 4 male), healthy non-obese women (group 3: 2 female), and healthy non-obese women on oral contraceptives (group 4: 2 female); aged=25-59	3-5 days	prolonged fasting	147.33	37.42	154.58	46.42
373	Fainaru & Schafer (2000)_FASTING DAY 5	LDL (mg/dl)	mg/dl	5	Israel	observational study	5 (3 male, 2 female)	12 Physicians, about to begin a hunger strike, were divided into four groups: normolipidemic non-obese men (group 1:4 male), two moderately obese men and two men with type IV hyperlipidemia (group 2: 4 male), healthy non-obese women (group 3: 2 female), and healthy non-obese women on oral contraceptives (group 4: 2 female); aged=25-59	3-5 days	prolonged fasting	138.60	47.99	160.20	68.51
392	Nuttall et al. (2020)	LDL-C (mmol/L)	mmol/L	7	USA	A randomized crossover study	7 male	Seven males with T2DM	72 hours	prolonged fasting							2.3 ± 0.03	2.5 ± 0.44
406	Gonzalez & Cooke (2022)	LDL (mg/dl)	mg/dl	25	Michigan, USA	a randomized controlled crossover design	25 (14 male, 11 female)	Twenty-five healthy young adults (14 M and 11 F, age of 23 ± 3 yr, height of 176 ± 16 cm, weight of 76 ± 16 kg, body mass index (BMI) of 24 ± 4 kg/m2, and body surface area (BSA) of 1.9 ± 0.2 m2)	24 hours	fasted					95.6 ± 29.9	105.5 ± 21.5
411	Pietzner et al. (2024)	LDL	mmol/L	12	Germany	a prospective longitudinal interventional study	12 (7 male, 5 female)	twelve apparently healthy non-smoking participants of mainly (all but one) white-European ancestry (exclusion criteria: any known disease and percent body fat below 15% for females and 12% for males)	7 days	water-only fast					2.85 (0.91)	3.3 (0.79)
417	Sang et al. (2023)	LDL	mmol/L	46	China	a prospective longitudinal single-arm interventional study	46	46 obese volunteers	7 days	water-only fast												3.32 (2.39, 4.27)	4.88 (3.46, 6.27)
TOTAL CHOLESTEROL
Study_ID	Author_year	Sub_analysis	UNIT	NUMBER OF PARTICIPANTS INCLUDED IN THE ANALYSIS	Country	Study_Design	Sample_size	Population	Fasting Duration	Fasting Protocol	Pre_mean	Pre_SD	Post_mean	Post_SD	PRE_Mean±SD	POST_Mean±SD	PRE_Mean±SE	POST_Mean±SE	Change (Mean±SD)	PRE_Median (interquartile range)	POST_Median (interquartile range)	PRE_Mean (lower bound, upper bound)	POST_Mean(lower bound, upper bound)
17	Browning et al. (2012)	Total cholesterol (mg/dl)_WOMEN	mg/dL	9	United States of America	Prospective single-arm interventional metabolic study	18 (9 males and 9 females)	Healthy individuals (women are pre-menopausal),Age:women/men (24 (23–42)/21 (21–23))	48 Hours	48-h fast-extended fasting										167 (163–184)	176 (154–195)
17	Browning et al. (2012)	Total cholesterol (mg/dl)_MEN	mg/dL	9	United States of America	Prospective single-arm interventional metabolic study	18 (9 males and 9 females)	Healthy individuals (women are pre-menopausal),Age:women/men (24 (23–42)/21 (21–23))	48 Hours	48-h fast-extended fasting										164 (155–194)	166 (161–193)
33	Gabriel et al. (2022)	TC (total cholesterol),mmol/L	mmol/L	38	United States of America	a single-arm, open-label, observational study	38 (7 male and 31 females)	non-diabetic, overweight and obese participants, males and females aged 40–70 years The median (IQR) age was [60 (52, 65) years] with a body mass index (BMI) between 25–40 kg/m2 and fasting glucose <7 mmol/L and/or hemoglobin A1c <7%.	at least 10 consecutive days [FAST LENGHT median (IQR)14 (13, 19)]	water-only fasting										5.10 (4.38,5.56)	5.06 (4.36,5.55)
51	Horne et al. (2013)	Total cholesterol (mg/dL)_ fast the first day(n=16)	mg/dL	16	USA	randomized cross-over trial	20 female/ 10 male	Apparently-healthy volunteers, age: 43.6 ± 13.5 years (range: 19.5–64.4 years); Fasting day first (n = 16), Fed day first (n = 14)	24 hours	24-hour period (water-only fasting) /24-hour period (ad libitum control)	192	27	200	32
51	Horne et al. (2013)	Totalcholesterol (mg/dL)_change while fasting (n=30)	mg/dL	30	USA	randomized cross-over trial	20 female/ 10 male	Apparently-healthy volunteers, age: 43.6 ± 13.5 years (range: 19.5–64.4 years); Fasting day first (n = 16), Fed day first (n = 14)	24 hours	24-hour period (water-only fasting) /24-hour period (ad libitum control)	190.7	30.7							9,5 ± 10,6
58	Jørgensen et al. (2015)	total cholesterol (mmol/l)	mmol/L	18	Denmark	Prospective clinical study	39 (21 SGA/ 18 AGA)	young healthy white men	36 Hours	Fasting (Water was allowed ad libitum. Smokers were allowed to use a 10 mg Nicorette inhaler )	4.3	0.7					4.31±0.17	4.37±0.17
104	Snel et al. (2012)	Total cholesterol, mmol/l	mmol/L	12	The Netherlands	randomized, controlled, crossover intervention study	12 male	healthy Caucasian males between 18 and 30 years (mean 22 years), had a body mass index (BMI) ranging from 20–25 (mean 22.5) and had fasting serum glucose levels below 6.1 mmol/l	60 hours	prolonged fasting							4.22±0.18	4.42±0.20
173	Fang et al. (2021)	Blood total cholesterol, TC (mmol/L)_NORMAL_ERKEK_N=5	mmol/L	5	China	longitudinal study	31 (11 male, 20 female)	aged from 27 to 67 years	7 days	water only fasting							4.408[0.243]	6.046[0.528]
173	Fang et al. (2021)	Blood total cholesterol, TC (mmol/L)_NORMAL_KADIN_N=12	mmol/L	12	China	longitudinal study	31 (11 male, 20 female)	aged from 27 to 67 years	7 days	water only fasting							4.201[0.117]	5.608[0.217]
173	Fang et al. (2021)	Blood total cholesterol, TC (mmol/L)_YÜKSEK_ERKEK_N=5	mmol/L	5	China	longitudinal study	31 (11 male, 20 female)	aged from 27 to 67 years	7 days	water only fasting							6.476[0.332]	8.580[0.528]
173	Fang et al. (2021)	Blood total cholesterol, TC (mmol/L)_YÜKSEK_KADIN_N=7	mmol/L	7	China	longitudinal study	31 (11 male, 20 female)	aged from 27 to 67 years	7 days	water only fasting							5.697[0.131]	7.647[0.261]
336	Arner et al. (2003)	Cholesterol (mmol/L)	mmol/L	7	Sweden	prospective single-arm experimental study	7 (3 male, 4 female)	healthy outpatient volunteers (ages 31± 2)	48 hours	water-only fasting							4.16±0.25	4.51±0.32
337	Hafström et al. (1988)	Cholesterol (mM)	mM	5	Sweden	Randomized in-hospital crossover experimental clinical study	5 female	female patients with rheumatoid arthritis (age 52±4)	7 days	water only fasting							5.1± 0.23	5.9± 0.51
327	Dai et al. (2022)	CHOL: cholesterol (mmol/L)	mmol/L	13	China	prospective single-arm experimental human study	13 male	13 male participants had a mean age of 39.6 ± 7.9 (range 28–55) years, mean weight of 72.1 ± 11.9 (range 54.2–92.2) kg, a mean body mass index of 24.6 ± 3.5 (range 19.2–31.9)	10 days	prolonged fasting					4.88±0.76	6.46±1.16
328	Scharf et al. (2022)	Total cholesterol, mg/dl	mg/dL	26	USA	a prospective, single-center study	26 (6 male, 20 female)	overweight/obese non-diabetic participants	at least 10 consecutive days(median 17 days)	water-only fasting					210.0 (39.1)	208.2 (50.1)
330	Mojto et al. (2018)	Cholesterol (mmol/l)	mmol/L	10	Slovakia	Prospective single-arm interventional clinical study	10 (5 male, 5 female)	five men, the mean age 46.4 years (range 31–58 years) and five women, the mean age 53.6 years (range 44–63 years)	11 day	water-only fasting					5.892±0.39	6.159±0.46
331	Moser et al. (2021)	Cholesterol (mg/dL)	mg/dL	20	Austria	a single center, cross-over controlled clinical trial	20 (13 male, 7 female)	adults with type 1 diabetes (mean ± SD age of 35±11years)	36 hours (başlangıç 12 saat açlık post değeri 36 saat açlık aldım)	prolonged fasting					195 ± 32	201 ± 34
338	Rhodes et al. (2023)	Total cholesterol (mg/dL)	mg/dL	20	California	rigorously controlled pilot clinical study	20 (male = 10; female = 10)	young healthy participants (age, 27.5 ± 4.35 y)	36 hours	prolonged fasting					163.1 ± 36.3	166.8 ± 29.2
346	Quiroz-Olguín et al. (2025)	Cholesterol (mg/dl)	mg/dL	11	Mexico	a proof of concept study	11 (7 male, 4 female)	volunteers with a median age of 43 (40-56)	72 hours	fasting (no water and food for three days)										170.6 (147.8-208.1)	179.3 (155.1-222.6)
347	Commissati et al. (2025)	Total cholesterol (mg/dL)_N = 19	mg/dL	19	Australia (HEALTH CENTER:United States)	prospective single-arm interventional experimental human study	20 (9 male, 11 female)	middle-aged volunteers (mean age: 52.2 ± 11.8 years; BMI: 28.8 ± 6.4 kg/m2)	10 days (mean duration: 9.8 ± 3.1 days)	prolonged fasting	192.0	33.5	216.6	47.8
354	Letkiewicz et al. (2020)	Ch-T [mg/dL], totalcholesterol	mg/dL	14	Poland	Prospective single-arm pre–post interventional study	14 male	healthy men (35–60 years old; 49.64 ± 9.30; M = 52.00)	8 days	water-only fasting					212.214 ± 60.00	225.28 ± 76.21
57	Jiang et al. (2021)	Kolesterol (CHOL) (mmol/L)	mmol/L	41	China	prospective single-arm clinical trial	41 (17 male / 24 female)	subjects were healthy and within the normal weight range	5 day	water‐only fast	5.56	1.03	7.46	1.36
341	Yang et al. (2021)	CHOL (mmol/L)	mmol/L	13	China	prospective within-subject experimental human study	13 male	healthy volunteers (with ages ranging from 28 to 55 years, with a mean age of 39.62 ± 8.13 years)	10 days	prolonged fasting					4.9±0.8	6.5±1.2
359	Rubio-Aliaga et al. (2011)	Chol (mg/dl)	mg/dl	10	Scotland	single-arm, repeated-measures experimental study	10 (3 male, 7 female)	A small and heterogeneous group of human volunteers (3 males, 7 females) covering a wide range of BMI (18.5–39.7 kg/m2), ages (25–56 years) and fasting glucose levels (86–119 mg/dl)	36 hours	prolonged fasting					147.38 ± 24.15	150.1 ± 21.79
364	Sävendahl & Underwood (1999)	Kolesterol (CHOL) (mmol/L)	mmol/L	10	Sweden	Single-arm, within-subject experimental study	10 (6 male, 4 female)	10 nonobese (93±124% of ideal body weight), healthy adults (6 men, 4 women, 21±38 y old)	7 days	water-only fasting + one daily multivitamin with minerals tablet							4.90 ±0.23	6.73 ±0.41
365	Shpilberg et al. (1990)	Chol (mg/dl)	mg/dl	16	Israel	single-group, within-subject experimental intervention study	16 male	Sixteen male subjects [18-21 years, maximal oxygen consumption (Vo .... ) = 59.2 ml, kg- 1. min- 1 + SEM 5.6]	81 hours	prolonged, complete food deprivation combined with physical effort							149.6±20.8	160.9±25.5
366	Thampy (1995)	Chol (mg/dl)	mg/dl	36	USA	prospective, single-arm, within-subject experimental study	36 (17 male, 19 female)	36 lean adults, 19 females and 17 males of mean body mass index 24.3f0.4 kg m-’,	7-21 days	water-only fasting							186±6	232±7 ( 7 DAY FASTING); 196± 11 (21 DAY)
367	Sanchetee et al. (2020)	Chol (mg/dl)	mg/dl	110	India	prospective study	110 (27 male, 83 female)	A total of 110 subjects (M: 27, F: 83) in the age range of 13-86 years (average 50.2 years)	3-30 days (short fast: 3-7 days = 72; prolong fast: >7 days = 38) [72 subjects did short fasting (average 3.4 days), 38 did prolong fasting (average 10.1 days)]	water-only fasting					203.0±46.9	203.9±49.1
368	Voigt & Apostolakis (1969)	chol	mg/ml	10	DEUTSCHLAND	prospective, single-arm, within-subject experimental study	10 (5 male, 5 female)	10 healthy adult volunteers	20 DAYS [average 21.5 days (18-34)]	total (complete) fasting					0.55±0.11	0.48±0.09
369	Pilis et al. (2023)	Chol (mg/dl)_rest	mg/dl	16	Poland	prospective, single-arm, within-subject experimental intervention study	16 male	16 apparently healthy male vol unteers, aged 53.38 ± 13.73 years, who were white col lar workers	8 days	water-only fasting					220.8 ± 60.7	223.9 ± 71.65
369	Pilis et al. (2023)	Chol (mg/dl)_exercise	mg/dl	16	Poland	prospective, single-arm, within-subject experimental intervention study	16 male	16 apparently healthy male vol unteers, aged 53.38 ± 13.73 years, who were white col lar workers	8 days	water-only fasting					241.7 ± 61.3	241.25 ± 74.8
373	Fainaru & Schafer (2000)_FASTING DAY 3	Chol (mg/dl)	mg/dl	12	Israel	observational study	12 (8 male, 4 female)	12 Physicians, about to begin a hunger strike, were divided into four groups: normolipidemic non-obese men (group 1:4 male), two moderately obese men and two men with type IV hyperlipidemia (group 2: 4 male), healthy non-obese women (group 3: 2 female), and healthy non-obese women on oral contraceptives (group 4: 2 female); aged=25-59	3-5 days	prolonged fasting	206.50	46.40	211.42	52.23
373	Fainaru & Schafer (2000)_FASTING DAY 5	Chol (mg/dl)	mg/dl	5	Israel	observational study	5 (3 male, 2 female)	12 Physicians, about to begin a hunger strike, were divided into four groups: normolipidemic non-obese men (group 1:4 male), two moderately obese men and two men with type IV hyperlipidemia (group 2: 4 male), healthy non-obese women (group 3: 2 female), and healthy non-obese women on oral contraceptives (group 4: 2 female); aged=25-59	3-5 days	prolonged fasting	203.40	65.92	214.00	73.76
392	Nuttall et al. (2020)	CHOL (mmol/L)	mmol/L	7	USA	A randomized crossover study	7 male	Seven males with T2DM	72 hours	prolonged fasting							4.0 ± 0.38	4.0 ± 0.44
396	Blondheim et al. (2001)	Cholesterol_pre-fast meals: High protein diet	mg/dl	13	Israel	non-randomized crossover study	13 (5 male, 8 female)	13 normal volunteers (8 females and 5 males; mean age 45.1 + 12.8 years, range 20±64; mean body mass index 25.1+3.8, range 19.5±30.8)	24 hours	Food and Water Fasting					170.5+36.7	171.8+34.9
396	Blondheim et al. (2001)	Cholesterol_pre-fast meals: High carbohydrate diet	mg/dl	13	Israel	non-randomized crossover study	13 (5 male, 8 female)	13 normal volunteers (8 females and 5 males; mean age 45.1 + 12.8 years, range 20±64; mean body mass index 25.1+3.8, range 19.5±30.8)	24 hours	Food and Water Fasting					173.7+33.7	179.6+36.3
396	Blondheim et al. (2001)	Cholesterol_pre-fast meals: High fat diet	mg/dl	13	Israel	non-randomized crossover study	13 (5 male, 8 female)	13 normal volunteers (8 females and 5 males; mean age 45.1 + 12.8 years, range 20±64; mean body mass index 25.1+3.8, range 19.5±30.8)	24 hours	Food and Water Fasting					174.0+34.5	187.9+36.6
406	Gonzalez & Cooke (2022)	Chol (mg/dl)	mg/dl	25	Michigan, USA	a randomized controlled crossover design	25 (14 male, 11 female)	Twenty-five healthy young adults (14 M and 11 F, age of 23 ± 3 yr, height of 176 ± 16 cm, weight of 76 ± 16 kg, body mass index (BMI) of 24 ± 4 kg/m2, and body surface area (BSA) of 1.9 ± 0.2 m2)	24 hours	fasted					172.4 ± 35.2	172.7 ± 29.1
417	Sang et al. (2023)	CHOL (mmol/L)	mmol/L	46	China	a prospective longitudinal single-arm interventional study	46	46 obese volunteers	7 days	water-only fast												5.58 (4.55, 6.65)	6.68 (5.27, 8.09)
Triglycerides
Study_ID	Author_year	Sub_analysis	UNIT	NUMBER OF PARTICIPANTS INCLUDED IN THE ANALYSIS	Country	Study_Design	Sample_size	Population	Fasting Duration	Fasting Protocol	Pre_mean	Pre_SD	Post_mean	Post_SD	PRE_Mean±SD	POST_Mean±SD	PRE_Mean±SE	POST_Mean±SE	Change (Mean±SD)	PRE_Median (interquartile range)	POST_Median (interquartile range)	PRE_Mean (lower bound, upper bound)	POST_Mean(lower bound, upper bound)
17	Browning et al. (2012)	Triglycerides (mg/dl)_WOMEN	mg/dL	9	United States of America	Prospective single-arm interventional metabolic study	18 (9 males and 9 females)	Healthy individuals (women are pre-menopausal),Age:women/men (24 (23–42)/21 (21–23))	48 Hours	48-h fast-extended fasting										67 (58–79)	75 (75–110)
17	Browning et al. (2012)	Triglycerides (mg/dl)_MEN	mg/dL	9	United States of America	Prospective single-arm interventional metabolic study	18 (9 males and 9 females)	Healthy individuals (women are pre-menopausal),Age:women/men (24 (23–42)/21 (21–23))	48 Hours	48-h fast-extended fasting										52 (50–94)	75 (65–85)
33	Gabriel et al. (2022)	TG (triglycerides),mmol/L	mmol/L	38	United States of America	a single-arm, open-label, observational study	38 (7 male and 31 females)	non-diabetic, overweight and obese participants, males and females aged 40–70 years The median (IQR) age was [60 (52, 65) years] with a body mass index (BMI) between 25–40 kg/m2 and fasting glucose <7 mmol/L and/or hemoglobin A1c <7%.	at least 10 consecutive days [FAST LENGHT median (IQR)14 (13, 19)]	water-only fasting										1.16 (1.05,1.56)	1.48 (1.29,1.65)
51	Horne et al. (2013)	Triglycerides (mg/dL)_ fast the first day(n=16)	mg/dL	16	USA	randomized cross-over trial	20 female/ 10 male	Apparently-healthy volunteers, age: 43.6 ± 13.5 years (range: 19.5–64.4 years); Fasting day first (n = 16), Fed day first (n = 14)	24 hours	24-hour period (water-only fasting) /24-hour period (ad libitum control)	132	46	94	33
51	Horne et al. (2013)	Triglycerides(mg/dL)_change while fasting (n=30)	mg/dL	30	USA	randomized cross-over trial	20 female/ 10 male	Apparently-healthy volunteers, age: 43.6 ± 13.5 years (range: 19.5–64.4 years); Fasting day first (n = 16), Fed day first (n = 14)	24 hours	24-hour period (water-only fasting) /24-hour period (ad libitum control)	134.2	77.0							-52,4 ± 55,5
104	Snel et al. (2012)	Triglycerides, mmol/l	mmol/L	12	The Netherlands	randomized, controlled, crossover intervention study	12 male	healthy Caucasian males between 18 and 30 years (mean 22 years), had a body mass index (BMI) ranging from 20–25 (mean 22.5) and had fasting serum glucose levels below 6.1 mmol/l	60 hours	prolonged fasting							0.94±0.08	1.33±0.11
107	Stannard et al. (2002)	serum triglyceride (mmol/l)	mmol/L	6	Australia	Prospective single-group, pre–post experimental human study	6 male	healthy, nondiabetic, physically fit males (mean age 35 yr (range 23–55 yr)	72 hours (total 84 hours)	water-only fast							0.76±0.08	1.16±0.19
336	Arner et al. (2003)	triglycerides, TG (mmol/L)	mmol/L	7	Sweden	prospective single-arm experimental study	7 (3 male, 4 female)	healthy outpatient volunteers (ages 31± 2)	48 hours	water-only fasting							0.69±0.1	0.71±0.09
337	Hafström et al. (1988)	triglycerides, TG (mM)	mM	5	Sweden	Randomized in-hospital crossover experimental clinical study	5 female	female patients with rheumatoid arthritis (age 52±4)	7 days	water only fasting							1.07± 0.11	1.33± 0.11
327	Dai et al. (2022)	TG: triglycerides (mmol/L)	mmol/L	13	China	prospective single-arm experimental human study	13 male	13 male participants had a mean age of 39.6 ± 7.9 (range 28–55) years, mean weight of 72.1 ± 11.9 (range 54.2–92.2) kg, a mean body mass index of 24.6 ± 3.5 (range 19.2–31.9)	10 days	prolonged fasting					1.90±1.08	1.49±0.30
328	Scharf et al. (2022)	Triglycerides, mg/dL	mg/dL	26	USA	a prospective, single-center study	26 (6 male, 20 female)	overweight/obese non-diabetic participants	at least 10 consecutive days(median 17 days)	water-only fasting					128.2 (51.5)	127.3 (22.6)
331	Moser et al. (2021)	Triglycerides (mg/dL)	mg/dL	20	Austria	a single center, cross-over controlled clinical trial	20 (13 male, 7 female)	adults with type 1 diabetes (mean ± SD age of 35±11years)	36 hours (başlangıç 12 saat açlık post değeri 36 saat açlık aldım)	prolonged fasting					64 ± 18	80 ± 28
338	Rhodes et al. (2023)	Triglyceride (mg/dL)	mg/dL	20	California	rigorously controlled pilot clinical study	20 (male = 10; female = 10)	young healthy participants (age, 27.5 ± 4.35 y)	36 hours	prolonged fasting					94.4 ± 31.6	81.8 ± 17.8
346	Quiroz-Olguín et al. (2025)	Triglycerides (mg/dl)	mg/dL	11	Mexico	a proof of concept study	11 (7 male, 4 female)	volunteers with a median age of 43 (40-56)	72 hours	fasting (no water and food for three days)										191.1 (94.9-237.5)	116.9 (81-125)
347	Commissati et al. (2025)	Triglycerides (mg/dL)_N = 19	mg/dL	19	Australia (HEALTH CENTER:United States)	prospective single-arm interventional experimental human study	20 (9 male, 11 female)	middle-aged volunteers (mean age: 52.2 ± 11.8 years; BMI: 28.8 ± 6.4 kg/m2)	10 days (mean duration: 9.8 ± 3.1 days)	prolonged fasting	102.8	46.2	125.4	37.4
58	Jørgensen et al. (2015)	Plasma triacylglycerol (mmol/l)	mmol/L	18	Denmark	Prospective clinical study	39 (21 SGA/ 18 AGA)	young healthy white men	36 Hours	Fasting (Water was allowed ad libitum. Smokers were allowed to use a 10 mg Nicorette inhaler )	1.04	0.34					1.04±0.08	0.93±0.07
173	Fang et al. (2021)	Blood triacylglycerol , TG (mmol/L)_NORMAL_ERKEK_N=6	mmol/L	6	China	longitudinal study	31 (11 male, 20 female)	aged from 27 to 67 years	7 days	water only fasting							1.172[0.164]	1.417[0.151]
173	Fang et al. (2021)	Blood triacylglycerol , TG (mmol/L)_NORMAL_KADIN_N=16	mmol/L	16	China	longitudinal study	31 (11 male, 20 female)	aged from 27 to 67 years	7 days	water only fasting							0.959[0.074]	1.352[0.122]
173	Fang et al. (2021)	Blood triacylglycerol , TG (mmol/L)_YÜKSEK_ERKEK_N=4	mmol/L	4	China	longitudinal study	31 (11 male, 20 female)	aged from 27 to 67 years	7 days	water only fasting							2.788[0.535]	1.713[0.142]
173	Fang et al. (2021)	Blood triacylglycerol , TG (mmol/L)_YÜKSEK_KADIN_N=3	mmol/L	3	China	longitudinal study	31 (11 male, 20 female)	aged from 27 to 67 years	7 days	water only fasting							2.027[0.230]	1.283[0.089]
330	Mojto et al. (2018)	triacylglycerols, TAG (mmol/l)	mmol/L	10	Slovakia	Prospective single-arm interventional clinical study	10 (5 male, 5 female)	five men, the mean age 46.4 years (range 31–58 years) and five women, the mean age 53.6 years (range 44–63 years)	11 day	water-only fasting					1.086±0.17	1.095±0.09
57	Jiang et al. (2021)	Trigliserit (TG) (mmol/L)	mmol/L	41	China	prospective single-arm clinical trial	41 (17 male / 24 female)	subjects were healthy and within the normal weight range	5 day	water‐only fast	1.17	0.88	1.68	0.62
341	Yang et al. (2021)	TG (mmol/L)	mmol/L	13	China	prospective within-subject experimental human study	13 male	healthy volunteers (with ages ranging from 28 to 55 years, with a mean age of 39.62 ± 8.13 years)	10 days	prolonged fasting					1.9±1.1	1.5±0.3
359	Rubio-Aliaga et al. (2011)	TG (mg/dl)	mg/dl	10	Scotland	single-arm, repeated-measures experimental study	10 (3 male, 7 female)	A small and heterogeneous group of human volunteers (3 males, 7 females) covering a wide range of BMI (18.5–39.7 kg/m2), ages (25–56 years) and fasting glucose levels (86–119 mg/dl)	36 hours	prolonged fasting					132.97 ± 96.07	88.6 ± 21.28
360	Carroll et al. (1978)	Triglycerides mg/100ml	mg/100ml	1	Missouri, United States	case report	1 male	21-year-old male, had a lifelong history of muscle pains	38 hours	prolonged fasting	359		122
361	Pilis et al. (2025)	TG [mmol/l]_rest	mmol/L	13	Poland	prospective, single-group experimental intervention study	13 male	Thirteen healthy, middle-aged men (57.25 ± 9.93 years; 81.72 ± 9.19 kg; 178.54 ± 4.77 cm) volunteered	8 days	water only fasting (+combined with exercise)					90.23 ± 33.75	112.54 ± 28.1
361	Pilis et al. (2025)	TG [mmol/l]_exercise	mmol/L	13	Poland	prospective, single-group experimental intervention study	13 male	Thirteen healthy, middle-aged men (57.25 ± 9.93 years; 81.72 ± 9.19 kg; 178.54 ± 4.77 cm) volunteered	8 days	water only fasting (+combined with exercise)					105.46 ± 36.68	136.23 ± 27.17
362	Ruge et al. (2001)	Triglycerides (mmol/L)	mmol/L	14	Sweden	Single-group, within-subject experimental study	14 (4 male, 10 female)	Fourteenhealthyvolunteers(studentsoremployeesatUmea University). All subjectswerefitness training(ballgames,longwalksoraerobictraining)regularly 3±4 times a week. Age: 19-48	30 hours	water-only fasting							2.5±0.6	0.86±0.1
363	Ruge et al. (2005)	Triglycerides (mmol/L)	mmol/L	12 (pre: 28)	Sweden	Single-group, within-subject experimental study	28 (17 females and 9 males)	young, healthy subjects: The mean age of the subjects was 28 ± 2 years and BMI (body mass index) was 23 ± 1 kg m − 2 .	30 hours	water-only fasting							1.5 ± 0.2	1.0 ± 0.1
364	Sävendahl & Underwood (1999)	Triglycerides (mmol/L)	mmol/L	10	Sweden	Single-arm, within-subject experimental study	10 (6 male, 4 female)	10 nonobese (93±124% of ideal body weight), healthy adults (6 men, 4 women, 21±38 y old)	7 days	water-only fasting + one daily multivitamin with minerals tablet							0.98 ±0.17	1.07 ± 0.09
365	Shpilberg et al. (1990)	TG (mg/dl)	mg/dl	16	Israel	single-group, within-subject experimental intervention study	16 male	Sixteen male subjects [18-21 years, maximal oxygen consumption (Vo .... ) = 59.2 ml, kg- 1. min- 1 + SEM 5.6]	81 hours	prolonged, complete food deprivation combined with physical effort							65.3±27.3	51.7±10.1
366	Thampy (1995)	TG (mg/dl)	mg/dl	36	USA	prospective, single-arm, within-subject experimental study	36 (17 male, 19 female)	36 lean adults, 19 females and 17 males of mean body mass index 24.3f0.4 kg m-’,	7-21 days	water-only fasting							90 ±5	112±5 (7 DAY)
367	Sanchetee et al. (2020)	TG (mg/dl)	mg/dl	110	India	prospective study	110 (27 male, 83 female)	A total of 110 subjects (M: 27, F: 83) in the age range of 13-86 years (average 50.2 years)	3-30 days (short fast: 3-7 days = 72; prolong fast: >7 days = 38) [72 subjects did short fasting (average 3.4 days), 38 did prolong fasting (average 10.1 days)]	water-only fasting					137.6±68.3	149.0±67.1
368	Voigt & Apostolakis (1969)	TG (mg/ml)	mg/ml	10	DEUTSCHLAND	prospective, single-arm, within-subject experimental study	10 (5 male, 5 female)	10 healthy adult volunteers	20 DAYS [average 21.5 days (18-34)]	total (complete) fasting					1.64±0.66	1.00±0.31
369	Pilis et al. (2023)	TG (mg/dl)_rest	mg/dl	16	Poland	prospective, single-arm, within-subject experimental intervention study	16 male	16 apparently healthy male vol unteers, aged 53.38 ± 13.73 years, who were white col lar workers	8 days	water-only fasting					106.2 ± 64.6	110.5 ± 30.6
369	Pilis et al. (2023)	TG (mg/dl)_exeercise	mg/dl	16	Poland	prospective, single-arm, within-subject experimental intervention study	16 male	16 apparently healthy male vol unteers, aged 53.38 ± 13.73 years, who were white col lar workers	8 days	water-only fasting					120.8 ± 65.9	132.1 ± 34.4
370	Reingold et al. (2005)	TG (mmol/L)	mmol/L	7	Texas, USA	prospective, within-subject experimental study	7 (3 MALE, 4 FEMALE)	healthy human volunteers (bmı: 25±4	48 hours	water-only fasting					65 ±11	55 ±10
373	Fainaru & Schafer (2000)_FASTING DAY 3	TG (mg/dl)	mg/dl	12	Israel	observational study	12 (8 male, 4 female)	12 Physicians, about to begin a hunger strike, were divided into four groups: normolipidemic non-obese men (group 1:4 male), two moderately obese men and two men with type IV hyperlipidemia (group 2: 4 male), healthy non-obese women (group 3: 2 female), and healthy non-obese women on oral contraceptives (group 4: 2 female); aged=25-59	3-5 days	prolonged fasting	95.75	76.33	96.67	42.98
373	Fainaru & Schafer (2000)_FASTING DAY 5	TG (mg/dl)	mg/dl	5	Israel	observational study	5 (3 male, 2 female)	12 Physicians, about to begin a hunger strike, were divided into four groups: normolipidemic non-obese men (group 1:4 male), two moderately obese men and two men with type IV hyperlipidemia (group 2: 4 male), healthy non-obese women (group 3: 2 female), and healthy non-obese women on oral contraceptives (group 4: 2 female); aged=25-59	3-5 days	prolonged fasting	109.20	88.70	103.00	45.29
392	Nuttall et al. (2020)	triacylglycerols, TAG (mmol/l)	mmol/L	7	USA	A randomized crossover study	7 male	Seven males with T2DM	72 hours	prolonged fasting							1.5 ± 0.1	1.4 ± 0.1
396	Blondheim et al. (2001)	Triglycerides_pre-fast meals: High protein diet	mg/dl	13	Israel	non-randomized crossover study	13 (5 male, 8 female)	13 normal volunteers (8 females and 5 males; mean age 45.1 + 12.8 years, range 20±64; mean body mass index 25.1+3.8, range 19.5±30.8)	24 hours	Food and Water Fasting					120.7+52.1	85.1+33.0
396	Blondheim et al. (2001)	Triglycerides_pre-fast meals: High carbohydrate diet	mg/dl	13	Israel	non-randomized crossover study	13 (5 male, 8 female)	13 normal volunteers (8 females and 5 males; mean age 45.1 + 12.8 years, range 20±64; mean body mass index 25.1+3.8, range 19.5±30.8)	24 hours	Food and Water Fasting					128.5+57	91.5+46.5
396	Blondheim et al. (2001)	Triglycerides_pre-fast meals: High fat diet	mg/dl	13	Israel	non-randomized crossover study	13 (5 male, 8 female)	13 normal volunteers (8 females and 5 males; mean age 45.1 + 12.8 years, range 20±64; mean body mass index 25.1+3.8, range 19.5±30.8)	24 hours	Food and Water Fasting					155.1+59.6	95.0+36.5
398	Canavan et al. (2005)	Triglycerides (mg/dl)	mg/dl	20	USA	randomized, double-blinded, placebo-controlled study	20 female	Twenty healthy, normal-weight women of reproductive age	4 days	water-only fasting							74 ± 7	114 ± 9
406	Gonzalez & Cooke (2022)	TG (mg/dl)	mg/dl	25	Michigan, USA	a randomized controlled crossover design	25 (14 male, 11 female)	Twenty-five healthy young adults (14 M and 11 F, age of 23 ± 3 yr, height of 176 ± 16 cm, weight of 76 ± 16 kg, body mass index (BMI) of 24 ± 4 kg/m2, and body surface area (BSA) of 1.9 ± 0.2 m2)	24 hours	fasted					120.8 ± 61.6	77.2 ± 37.9
411	Pietzner et al. (2024)	triglycerides, TG (mM)	mM	12	Germany	a prospective longitudinal interventional study	12 (7 male, 5 female)	twelve apparently healthy non-smoking participants of mainly (all but one) white-European ancestry (exclusion criteria: any known disease and percent body fat below 15% for females and 12% for males)	7 days	water-only fast					0.81 (0.37)	1.15 (0.29)
417	Sang et al. (2023)	TG	mmol/L	46	China	a prospective longitudinal single-arm interventional study	46	46 obese volunteers	7 days	water-only fast												2.04 (0.59, 3.49)	1.27 (0.94, 1.61)
VLDL
Study_ID	Author_year	Sub_analysis	UNIT	NUMBER OF PARTICIPANTS INCLUDED IN THE ANALYSIS	Country	Study_Design	Sample_size	Population	Fasting Duration	Fasting Protocol	PRE_Mean±SD	POST_Mean±SD	PRE_Median (interquartile range)	POST_Median (interquartile range)	PRE_Mean±SE	POST_Mean±SE
33	Gabriel et al. (2022)	VLDL (very-lowdensitylipoprotein),mmol/L (0.13–1.04mmol/L)	mmol/L	38	United States of America	a single-arm, open-label, observational study	38 (7 male and 31 females)	non-diabetic, overweight and obese participants, males and females aged 40–70 years The median (IQR) age was [60 (52, 65) years] with a body mass index (BMI) between 25–40 kg/m2 and fasting glucose <7 mmol/L and/or hemoglobin A1c <7%.	at least 10 consecutive days [FAST LENGHT median (IQR)14 (13, 19)]	water-only fasting			0.49 (0.44,0.64)	0.60 (0.54,0.69)
328	Scharf et al. (2022)	VLDL, mg/dL	mg/dl	26	USA	a prospective, single-center study	26 (6 male, 20 female)	overweight/obese non-diabetic participants	at least 10 consecutive days(median 17 days)	water-only fasting	25.7 (10.3)	25.5 (4.5)
331	Moser et al. (2021)	VLDL (mg/dL)	mg/dl	20	Austria	a single center, cross-over controlled clinical trial	20 (13 male, 7 female)	adults with type 1 diabetes (mean ± SD age of 35±11years)	36 hours (başlangıç 12 saat açlık post değeri 36 saat açlık aldım)	prolonged fasting	14 ± 4	17 ± 4
359	Rubio-Aliaga et al. (2011)	VLDL (mg/dl)	mg/dl	10	Scotland	single-arm, repeated-measures experimental study	10 (3 male, 7 female)	A small and heterogeneous group of human volunteers (3 males, 7 females) covering a wide range of BMI (18.5–39.7 kg/m2), ages (25–56 years) and fasting glucose levels (86–119 mg/dl)	36 hours	prolonged fasting	5.72 ± 6.5	2.7 ± 1.83
367	Sanchetee et al. (2020)	VLDL (mg/dl)	mg/dl	110	India	prospective study	110 (27 male, 83 female)	A total of 110 subjects (M: 27, F: 83) in the age range of 13-86 years (average 50.2 years)	3-30 days (short fast: 3-7 days = 72; prolong fast: >7 days = 38) [72 subjects did short fasting (average 3.4 days), 38 did prolong fasting (average 10.1 days)]	water-only fasting	22.0±10.5	24.2±11.1
373	Fainaru & Schafer (2000)_FASTING DAY 3	VLDL (mg/dl)	mg/dl	12	Israel	observational study	12 (8 male, 4 female)	12 Physicians, about to begin a hunger strike, were divided into four groups: normolipidemic non-obese men (group 1:4 male), two moderately obese men and two men with type IV hyperlipidemia (group 2: 4 male), healthy non-obese women (group 3: 2 female), and healthy non-obese women on oral contraceptives (group 4: 2 female); aged=25-59	3-5 days	prolonged fasting	17.00±19.13	15.08±10.33
373	Fainaru & Schafer (2000)_FASTING DAY 5	VLDL (mg/dl)	mg/dl	5	Israel	observational study	5 (3 male, 2 female)	12 Physicians, about to begin a hunger strike, were divided into four groups: normolipidemic non-obese men (group 1:4 male), two moderately obese men and two men with type IV hyperlipidemia (group 2: 4 male), healthy non-obese women (group 3: 2 female), and healthy non-obese women on oral contraceptives (group 4: 2 female); aged=25-59	3-5 days	prolonged fasting	23.20±24.81	17.20±10.85
392	Nuttall et al. (2020)	VLDL	mmol/L	7	USA	A randomized crossover study	7 male	Seven males with T2DM	72 hours	prolonged fasting					0.7 ± 0.10	0.6 ± 0.03
